# Supplementary material for: The Diels-Alder Cross-Linked Gelatin/Dextran Nanocomposite Hydrogels with Silver Nanoparticles for Wound Healing Applications: Synthesis, Characterization, and In Vitro Evaluation
Source: Gels. 2024 Jun 19;10(6):408. doi: 10.3390/gels10060408 (PMC11202739; doi:10.3390/gels10060408)
Supplement: Supplementary file 1 [file gels-10-00408-s001.zip]

Archive with 1 entries (1 files):
- gels-3061149-supplementary.pdf
